# Supplementary material for: Experimental evidence that group size generates divergent benefits of cooperative breeding for male and female ostriches
Source: eLife. 2022 Oct 4;11:e77170. doi: 10.7554/eLife.77170 (PMC9531942; doi:10.7554/eLife.77170)
Supplement: Supplementary file 1. — A: The composition of breeding groups observed in the Karoo National Park. B: Group size effects on the number of eggs produced by males. C: Group size effects on the number of eggs produced by females. D: Group size effects on the number of chicks produced by males. E: Group size effects on the number of chicks produced by females. F: Group size effects on the time nests were incubated. G: The effect of nest incubation on hatching success. H: Group size effects on the amount of time males spent incubating. I: Group size effects on the amount of time females spent incubating. J: Group size effects on the interruptions to incubation. K: The effect of the disparity in incubation on the number of interruptions. L: The effect of the disparity in incubation between males and females on % of eggs broken. M: The effect of the % of eggs broken on hatching success. N: Group size effects on the number of eggs produced by groups. O: Group size effects on the number of chicks produced by groups. P: The effect of average within-group relatedness on the number of chicks produced by males. Q: The effect of average within-group relatedness on the number of chicks produced by females. R: Sample size of experiment and summary statistics of reproductive success and incubation. S: Overview of replacements and removals of individuals in experimental groups. [file elife-77170-supp1.zip]

Archive with 1 entries (1 files):
- Supplementary file 1.html
