# Supplementary material for: Experimental evidence that group size generates divergent benefits of cooperative breeding for male and female ostriches
Source: eLife. 2022 Oct 4;11:e77170. doi: 10.7554/eLife.77170 (PMC9531942; doi:10.7554/eLife.77170)
Supplement: Source code 1. [file elife-77170-code1.zip]

Archive with 1 entries (1 files):
- 18-01-2022-RA-eLife-77170/Source Code File 1.R
